# Supplementary material for: Mapping Inflammatory Markers in Cerebrospinal Fluid Following Aneurysmal Subarachnoid Hemorrhage: An Age- and Sex-Matched Analysis
Source: Int J Mol Sci. 2025 Feb 3;26(3):1302. doi: 10.3390/ijms26031302 (PMC11818219; doi:10.3390/ijms26031302)
Supplement: Supplementary file 1 [file ijms-26-01302-s001.zip]

Archive with 1 entries (1 files):
- ijms-3354983-supplementary.pdf
